# Supplementary material for: Analysis of diagnostic test outcomes in a large loiasis cohort from an endemic region: Serological tests are often false negative in hyper-microfilaremic infections
Source: PLoS Negl Trop Dis. 2024 Mar 14;18(3):e0012054. doi: 10.1371/journal.pntd.0012054 (PMC10965051; doi:10.1371/journal.pntd.0012054)
Supplement: S1 Database — (XLS) [file pntd.0012054.s003.xls]

## Sheet: Sheet1
ID	Sex	Agegroup	Loiasis	Raploa	Raploa_lastyear	L.loa microfilaremia	1.qPCR	2.qPCR	3.qPCR	IgG ELISA	AU	RDT	RDT_control_RU	RU	Malaria	Mansonella
1	1	3	1	1	1	0			28.95	1	101	1	700	700	0	0
2	1	3	1	1	0	0				1	166	1	869	748	0	1
3	0	3	1	1	1	100				1	146	1	990	706	0	1
4	0	3	1	1	1	0	40			1	183	1	750	832	0	0
5	1	3	0	0		0				1	114	0	998	281	0	0
6	0	3	0	0		0				1	181	1	930	731	0	0
7	1	3	0	0		0				1	29	0	967	84	0	1
8	0	2	1	1	0	100	28.9	29.36	28.83	1	113	1	886	750	0	1
9	1	1	0	0		0				1	74	0	1019	0	0	0
10	1	1	0	0		0	37.86			1	55	0	977	145	1	0
11	0	1	1	1	1	0				1	195	1	942	863	0	0
12	0	1	0	0		0				1	63	0	978	583	0	0
13	0	1	0	0		0				1	174	1	751	741	0	0
14	1	1	0	0		0				1	93	0	1063	419	0	1
15	0	2	1	1	1	1950	29.76	29.1	29.01	1	106	0	958	548	0	0
16	1	1	1	0		250	34.86	34.17	34.13	1	101	1	1027	900	0	1
17	1	2	0	0		0				1	72	0	956	521	0	0
18	0	2	1	1	1	0				1	157	1	952	835	0	1
19	0	2	1	1	1	0	36.39			1	107	1	872	647	0	0
20	0	2	1	1	1	0		37.99		1	155	1	1011	908	0	1
21	1	1	0	0		0				1	159	1	904	643	0	1
22	0	1	0	0		0				1	139	0	935	371	1	1
23	0	3	0	0		0				1	24	0	973	416	0	0
24	0	3	1	1	0	0		38.19		1	97	0	968	501	0	1
25	1	2	0	0		0				1	163	1	1019	927	0	1
26	0	3	1	1	0	0				1	190	1	866	777	0	0
27	1	3	1	0		10150	27.51	28.23	26.82	1	105	0	909	385	0	1
28	0	2	0	0		0				1	100	0	1004	237	0	0
29	0	3	1	1	1	0				1	158	1	995	864	0	0
30	0	3	1	1	0	0				1	115	0	882	355	0	1
31	0	3	1	1	1	0				1	184	1	957	931	0	0
32	1	2	0	0		0				1	92	0	941	147	0	0
33	0	3	1	0		50	35.79		36.46	1	57	1	828	825	0	0
34	1	3	0	0		0				0	14	0	1021	27	0	0
35	0	2	0	0		0				1	19	0	910	211	0	0
36	0	2	0	0		0				1	31	0	813	539	0	0
37	0	2	0	0		0		40		1	17	0	984	44	0	0
38	1	2	1	1	0	0				1	128	1	938	886	0	1
39	1	1	1	1	1	0				1	69	1	973	764	0	1
40	1	3	1	1	0	100	37.74	38.46	38.24	1	124	1	1073	885	0	1
41	0	2	1	1	0	0				1	108	0	926	143	0	0
42	1	3	1	1	1	0				1	46	0	873	435	0	0
43	0	3	1	1	1	0				1	78	0	900	386	0	1
44	0	2	1	1	1	6550	26.71	27.32	33.91	1	51	1	945	876	1	0
45	1	2	0	0		0				1	43	0	887	439	0	1
46	1	2	0	0		0				1	55	0	939	179	1	0
47	1	2	0	0		0				1	59	0	824	522	0	1
48	0	1	0	0		0				1	145	1	972	796	0	1
49	0	2	1	0		1400	30.87	29.12	29.92	1	110	0	857	428	0	1
50	0	1	0	0		0				1	42	0	838	0	0	0
51	0	1	0	0		0				1	97	1	950	720	0	1
52	1	3	1	1	1	50	33.2	32.53	32.57	1	90	0	965	512	0	0
53	1	2	0	0		0				1	208	0	801	595	0	1
54	1	1	0	0		0				1	89	0	941	0	0	0
55	0	1	0	0		0				1	161	1	733	623	1	0
56	0	1	0	0		0		40		1	172	1	933	774	1	1
57	0	1	0	0		0				1	141	1	946	623	1	1
58	0	2	0	0		0			40	1	113	1	894	642	0	0
59	1	2	0	0		0				1	96	0	857	418	0	0
60	1	3	1	1	0	0				1	158	0	749	593	1	1
61	1	3	0	0		0				1	86	0	913	495	0	1
62	1	2	0	0		0				1	30	0	924	116	1	0
63	1	3	1	1	0	0	32.69		40	1	101	0	851	566	0	1
64	0	3	1	1	0	11550	30.77	30.72	30.55	1	70	0	972	302	1	1
65	0	2	1	1	0	0				0	6	0	910	347	1	0
66	1	2	0	0		0				1	79	0	904	396	0	0
67	1	2	1	0		13900	29.21	30.52	35.83	1	124	0	891	574	1	0
68	0	2	0	0		0				1	29	0	991	204	0	0
69	0	3	1	1	0	0				1	37	0	819	395	0	0
70	1	3	1	1	0	1				1	150	0	905	581	1	1
71	1	2	1	0		1				1	104	1	847	656	0	1
72	0	2	1	1	0	1450		35.38	35.45	1	89	0	933	494	0	1
73	0	1	0	0		0				1	140	0	872	17	0	1
74	1	1	0	0		0				1	213	1	713	615	0	1
75	0	2	1	1	1	450	33.97	33.13	33.24	1	110	0	1051	497	0	1
76	0	1	0	0		0				1	121	0	989	15	0	1
77	0	1	0	0		0				0	3	0	914	0	0	0
78	0	1	1	1	1	7050	37.08	38.64	37.44	1	68	1	900	612	0	1
79	1	3	1	0		1650	36.66	36.8	36.83	1	129	1	834	813	0	1
80	1	3	1	0		6150	36.71	28.87	30.33	1	60	0	952	461	0	1
81	1	2	0	0		0				1	78	1	999	900	0	1
82	1	2	1	1	1	700	30.68	29.84	29.40	1	194	1	756	675	0	1
83	1	3	1	1	0	0				1	52	0	844	141	1	1
84	1	3	1	1	1	5150	28.36	27.97	27.74	1	120	1	857	732	0	1
85	0	2	1	1	0	0				1	202	0	888	536	0	0
86	1	3	1	1	0	0	35.44	34.98	35.64	1	141	0	920	417	0	0
87	1	1	0	0		0				1	208	1	880	754	1	1
88	1	1	1	0		450	35.28	33.07	33.29	1	133	1	909	819	1	1
89	1	1	0	0		0				0	0	0	961	0	0	0
90	0	2	1	1	1	0				1	148	0	778	174	0	1
91	0	3	1	1	0	0				1	18	0	1009	550	0	0
92	0	2	0	0		0				1	63	1	947	638	0	0
93	1	1	0	0		0				1	218	0	845	499	1	1
94	1	2	1	1	1	4600	31.33	30.89	31.13			1	924	940	0	1
95	1	2	0	0		0				1	72	1	838	783	0	0
96	1	2	1	1	1	1				1	178	0	807	547	0	0
97	1	2	1	1	0	0				1	55	1	868	788	0	1
98	1	2	0	0		0				1	55	1	848	678	0	1
99	1	2	1	1	0	0				1	114	1	858	801	0	1
100	1	2	1	1	0	3550	30.97	30.12	29.91	1	15	0	800	540	0	0
101	1	2	1	1	1	200	32.69	33.37	32.79	1	93	1	785	704	0	1
102	1	2	1	1	0	0				1	137	0	938	503	0	1
103	1	2	0	0		0				1	35	0	992	17	1	0
104	1	2	1	1	0	0				1	92	0	947	168	0	0
105	1	3	0	0		0				1	129	0	917	455	0	1
106	1	2	0	0		0				1	123	1	935	682	0	0
107	1	2	1	1	0	1300	32.58	31.58	31.6	1	54	1	978	876	0	0
108	1	2	0	0		0				1	91	0	876	342	0	0
109	1	2	0	0		0				1	61	0	891	240	0	0
110	1	2	1	1	1	0				1	210	1	404	915	0	1
111	1	2	1	0		3				1	140	0	928	282	1	1
112	1	2	0	0		0				1	198	1	925	866	1	0
113	1	2	1	1	0	28	35.26	35.77	34.87	1	134	1	819	631	0	0
114	1	2	1	1	1	0				1	184	0	886	586	0	1
115	1	2	1	1	1	1			40	1	181	0	752	384	1	1
116	1	2	0	0		0				1	108	1	897	657	1	0
117	1	2	1	1	1	3				1	153	1	790	771	1	1
118	1	2	1	1	0	0				1	75	0	940	545	0	0
119	1	2	1	1	1	0				1	207	1	939	752	0	1
120	1	2	0	0		0				1	88	0	770	400	0	0
121	1	2	1	1	0	1200	32.14	31.54	31.05	1	126	1	588	753	0	1
122	1	2	1	0		25	35.97	36.44	37.86	1	140	0	567	486	1	1
123	1	2	1	1	0	600	35.98	36.08	36.41	1	78	1	801	852	1	1
124	1	2	1	1	1	0				1	199	1	914	774	0	1
125	1	2	1	1	1	0				1	169	1	893	842	0	0
126	0	2	0	0		0				1	48	0	997	394	0	0
127	0	2	0	0		0				1	59	1	1024	620	0	1
128	0	1	0	0		0				0	9	0	976	0	0	0
129	0	2	1	1	0	0		40		1	36	0	1043	397	1	0
130	1	1	0	0		0				1	31	0	967	0	0	0
131	1	2	1	1	0	150	35.88	36.08	34.87	1	55	0	1001	469	0	0
132	1	2	1	1	1	26600	27.78	27.24	26.83	1	31	0	999	30	0	1
133	0	2	1	1	0	0				1	35	0	898	276	0	0
134	1	2	0	0		0				1	184	1	904	691	1	0
135	0	2	0	0		0				1	53	0	972	34	0	0
136	1	2	0	0		0				1	68	0	898	499	0	1
137	0	1	0	0		0				1	16	0	1070	0	1	0
138	1	2	0	0		0				1	179	1	974	768	0	0
139	0	1	0	0		0				1	48	0	818	66	1	1
140	1	2	0	0		0				1	87	0	896	557	0	1
141	1	2	1	0		1600	28.58	28.36	28.17	1	114	1	899	779	1	0
142	1	2	1	1	0	0				1	85	0	934	180	0	0
143	0	2	1	1	0	0				1	118	1	898	703	0	1
144	0	1	0	0		0				1	115	0	955	207	1	1
145	1	2	1	0		50	33.46	33.74	33.06	1	55	1	926	907	0	0
146	1	2	0	0		0				1	109	1	780	681	0	1
147	1	2	0	0		0				1	81	0	982	324	1	0
148	0	2	1	1	0	8850	28.74	27.97	27.7	0	10	0	836	0	1	0
149	0	2	0	0		0				1	41	0	893	480	0	0
150	1	2	1	0		8000	27.2	26.77	26.66	1	45	1	984	620	0	1
151	0	2	1	1	1	8700	36.61	36.6	36.46	1	33	0	913	554	0	1
152	0	2	0	0		0				1	91	1	931	667	1	0
153	1	2	1	1	1	1050	30.21	30.14	29.61	1	135	1	941	690	0	1
154	1	2	1	0		25850	26.44	25.96	26.11	1	106	1	903	929	0	1
155	1	1	0	0		0				1	26	0	1098	0	0	0
156	0	2	1	1	1	50	34.75	36.65	35.82	1	149	0	887	422	1	1
157	0	2	1	1	1	0				1	104	0	992	437	1	1
158	0	2	0	0		0				1	16	0	1055	101	0	0
159	1	3	1	1	0	0				1	29	1	911	860	0	1
160	0	2	1	1	1	0				1	131	1	862	702	1	1
161	1	3	1	1	0	150				1	38	0	840	475	0	1
162	1	3	0	0		0				1	74	0	889	311	1	0
163	1	3	1	1	1	1				1	121	1	804	630	1	1
164	0	2	1	1	1	0				1	97	0	824	396	0	1
165	0	2	1	1	1	0				1	136	1	1004	834	0	0
166	0	2	0	0		0				1	82	0	1022	520	0	0
167	0	2	0	0		0				1	135	1	904	664	0	1
168	0	2	1	1	1	250				1	73	1	870	679	0	0
169	1	2	1	1	0	14100	37.47	28.48	28.96	0	13	1	950	882	0	1
170	0	2	0	0		0				0	2	1	973	619	0	0
171	0	2	0	0		0				1	36	0	845	40	0	0
172	0	2	1	1	0	0				1	86	0	775	474	0	0
173	0	2	0	0		0				1	99	0	699	311	0	0
174	0	2	1	1	1	0				1	65	0	871	360	0	1
175	0	2	1	1	1	1800	35.7	35.8	34.8	0	11	0	847	132	0	0
176	0	2	1	1	1	0				1	133	0	901	520	0	0
177	0	2	1	1	1	0				1	144	1	910	602	0	0
178	0	2	0	0		0				0	0	0	940	0	0	0
179	1	2	1	1	1	8800	34.61	33.89	33.74	1	139	0	877	587	0	1
180	1	3	0	0		0				1	134	1	946	812	0	1
181	0	3	1	0		50	35.75	36.6	37.3	1	44	1	877	739	1	0
182	1	1	0	0		0		36.26		1	85	0	894	2	0	0
183	1	1	0	0		0				1	88	0	905	429	1	1
184	0	3	1	1	0	0				1	96	1	1003	637	0	0
185	1	3	0	0		0				1	102	1	830	639	0	0
186	0	2	0	0		0				1	78	0	993	346	1	0
187	1	2	1	1	1	13600	33.12	32.03	32.75	1	19	0	918	370	0	1
188	1	3	1	1	0	0				1	134	0	847	576	0	1
189	1	3	1	1	0	2350	30.54	29.59	29.62	1	60	1	888	604	0	1
190	1	2	0	0		0				1	89	1	929	614	1	1
191	1	2	1	1	0	0				1	63	1	943	601	0	1
192	0	2	1	1	0	0				1	152	0	1052	530	0	0
193	1	2	0	0		0				1	105	0	815	509	0	1
194	1	2	1	1	0	0				1	89	0	888	234	0	1
195	1	2	1	1	1	2350	33.87	33.81	33.56	1	151	0	867	381	1	1
196	0	2	1	1	0	1			40	1	15	1	942	682	0	0
197	1	2	0	0		0				1	137	1	942	761	0	1
198	1	2	0	0		0				1	33	0	840	351	0	0
199	1	1	1	1	1	0				1	163	1	962	647	1	1
200	0	2	0	0		0				1	170	1	945	630	0	0
201	0	2	1	1	1	0				1	90	0	947	176	0	0
202	0	2	1	1	1	8400	31	30.15	29.95	1	90	0	1009	547	1	0
203	0	2	0	0		0				1	54	0	981	0	0	0
204	0	2	0	0		0				1	161	1	996	906	0	0
205	0	1	0	0		0				1	155	1	884	848	0	0
206	0	1	0	0		0				1	185	1	878	738	0	0
207	1	2	1	1	0	0				1	73	0	964	3	0	1
208	0	2	1	1	0	0	38.38			1	126	1	887	650	0	0
209	1	3	1	0		1400	30.83	30.58	29.99	1	95	1	962	793	0	0
210	1	2	1	1	0	1600	31.77	31	30.8	1	71	0	949	294	0	0
211	1	2	1	1	1	0				1	91	0	879	556	0	1
212	0	2	0	0		0				1	31	0	846	89	0	0
213	0	3	1	0		1500	27.9	28.1	27.78	1	73	1	956	908	0	1
214	1	2	0	0		0				1	71	0	849	503	0	0
215	1	3	1	1	1	0				1	123	0	868	496	0	1
216	0	2	0	0		0				1	69	0	906	300	1	1
217	0	1	0	0		0				1	60	0	904	54	1	0
218	0	1	0	0		0				1	192	0	963	95	0	1
219	1	3	0	0		0	40			1	145	1	811	721	0	1
220	1	3	1	0		8300	32.71	31.1	31.06	1	50	1	843	734	0	0
221	0	3	1	1	1	0				1	136	1	889	734	0	0
222	0	2	0	0		0		37.77		1	147	1	839	673	0	0
223	1	2	0	0		0				1	83	0	852	313	0	0
224	0	2	1	1	1	17				1	16	1	743	678	0	0
225	1	1	0	0		0	38.33			1	100	0	944	206	0	0
226	1	1	0	0		0				1	170	1	881	743	1	1
227	0	1	0	0		0				0	13	0	862	7	1	0
228	1	1	0	0		0				0	3	0	1036	0	0	0
229	1	3	1	1	1	3850	26.83	25.6	25.66	1	90	1	969	902	0	0
230	1	2	0	0		0				1	29	0	924	35	0	0
231	1	3	1	1	1	8450	25.94	25.58	25.68	1	104	1	920	633	0	1
232	0	2	1	1	0	0				1	133	0	981	509	0	1
233	0	2	0	0		0				1	66	0	926	496	0	0
234	1	2	0	0		0				1	33	0	854	464	1	0
235	1	1	0	0		0				0	0	0	910	14	0	0
236	0	1	0	0		0				1	26	0	957	132	1	0
237	1	1	0	0		0				0	1	0	1014	5	1	0
238	1	1	0	0		0				1	83	0	908	156	1	0
239	0	2	0	0		0		40		1	63	0	960	29	0	0
240	1	3	0	0		0				1	31	0	832	24	0	0
241	0	3	1	1	1	0				1	86	0	952	556	0	0
242	0	3	1	1	1	1600	30.33	30.49	29.47	1	71	0	911	241	0	0
243	1	3	0	0		0				1	94	0	428	140	1	1
244	0	2	1	1	0	0				1	33	1	976	718	0	0
245	0	1	1	1	0	0			40	1	106	0	916	0	1	0
246	1	1	0	0		0				0	0	0	926	0	0	0
247	0	3	1	0		3	35.29	35.54	34.96	1	191	1	876	608	1	0
248	0	1	0	0		0			40	1	185	1	944	862	0	0
249	0	2	0	0		0				0	10	0	998	403	0	0
250	0	1	0	0		0				0	13	0	995	43	0	0
251	1	2	0	0		0				1	147	1	849	680	0	0
252	0	2	1	1	0	0				1	181	1	765	604	0	0
253	0	2	1	0		3600	32.54	31.66	31.54	1	153	1	947	626	1	0
254	0	2	1	1	1	0				1	98	1	940	768	0	0
255	0	2	1	1	1	0				1	145	1	904	631	0	1
256	1	2	0	0		0				1	27	0	1022	0	0	0
257	1	2	1	1	1	2250	28.4	28.5	28.29	1	108	1	929	631	1	1
258	0	2	1	1	0	0				1	166	1	916	699	0	0
259	0	2	1	0		8050	27.92	27.3	27.2	1	78	0	891	594	0	1
260	0	2	1	1	1	0				1	158	1	991	752	1	1
261	1	2	1	1	1	10750	28.73	27.7	27.43	1	19	1	867	742	0	1
262	1	2	1	1	1	20000	26.76	26.47	26.11	0	9	0	904	475	0	1
263	0	2	0	0		0				1	69	0	943	206	0	0
264	1	1	0	0		0				1	117	1	898	741	1	1
265	0	3	1	1	0	0				1	48	1	407	625	0	0
266	0	3	0	0		0				1	174	0	701	541	0	0
267	0	2	0	0		0				1	96	0	791	546	0	0
268	0	2	0	0		0	40			1	152	1	855	763	0	0
269	0	2	0	0		0				1	114	0	738	531	0	1
270	1	1	1	1	1	0				1	161	1	916	749	0	1
271	1	2	0	0		0				1	169	1	954	811	0	1
272	0	2	0	0		0				1	25	1	909	895	0	0
273	1	2	1	0		700	34.12	33.67	33.66	1	186	1	886	736	0	0
274	0	2	1	1	0	0				1	185	1	933	741	0	0
275	0	2	0	0		0				1	50	0	887	559	0	1
276	0	2	1	1	1	0				1	88	0	1096	576	0	0
277	1	2	0	0		0				1	30	0	939	1	1	0
278	1	2	0	0		0				1	111	0	942	483	0	0
279	1	2	1	0		4700	27.9	27.79	27.85	1	119	1	975	879	0	0
280	1	1	1	0		3250	36.61	29.15	29.57	1	26	1	929	840	1	1
281	0	2	1	1	1	0				1	168	1	902	831	1	0
282	1	2	0	0		0				1	70	0	940	512	0	0
283	0	2	0	0		0				1	34	1	959	678	0	0
284	0	2	1	0		1				1	94	0	876	81	0	0
285	0	2	0	0		0				1	74	0	995	27	0	0
286	0	2	1	1	1	0				1	182	1	899	935	0	0
287	0	3	0	0		0				1	128	0	1025	534	0	0
288	1	2	1	1	0	9950	27.7	27.6	27.73	1	148	0	863	531	1	1
289	1	3	1	1	1	8300	37.03	29.34	29.85	1	81	1	977	875	0	1
290	0	3	1	1	1	0				1	152	1	917	821	0	0
291	0	2	1	1	1	300	32.8	33.89	32.96	1	56	1	912	747	0	1
292	0	2	0	0		0				1	113	0	977	541	1	0
293	1	1	0	0		0				1	93	0	1042	175	1	0
294	1	2	0	0		0				1	19	0	1003	572	0	0
295	1	2	1	1	1	0				1	52	0	976	397	0	0
296	0	3	1	1	1	19450	27.87	27.58	27.55	1	77	1	893	653	0	0
297	0	3	0	0		0				1	153	0	1011	385	0	0
298	0	3	1	1	1	0				1	180	1	911	984	0	0
299	0	3	1	1	0	0				1	116	1	867	645	0	0
300	0	2	0	0		0				1	176		276		0	1
301	0	3	0	0		0	40			1	32	0	984	183	0	0
302	0	2	0	0		0				1	60	1	964	681	0	1
303	1	3	1	1	1	50	34.98	34.78	34.59	1	44	0	932	481	0	1
304	1	2	0	0		0				1	127	1	989	753	0	0
305	1	3	1	0		1		38.16		1	78	0	483	459	0	0
306	1	3	1	1	0	0				1	76	1	968	688	0	1
307	0	2	1	1	0	100	34.67	35.85	34.72	1	40	0	939	407	0	0
308	1	1	0	0		0				1	65	0	972	0	1	0
309	0	2	0	0		0				1	112	1	848	683	0	0
310	1	2	1	0		100				1	73	0	998	138	0	1
311	1	3	1	0		550	34.68	32.99	32.89	1	131	1	947	753	0	1
312	0	3	0	0		0				1	195	1	997	826	1	1
313	1	2	1	0		9100	30.46	29.43	28.92	1	150	1	999	808	0	1
314	0	2	1	1	1	2450	31.51	31.3	30.74	1	127	0	910	587	0	0
315	0	2	0	0		0				1	146	1	949	884	0	0
316	0	2	1	1	1	0				1	33	0	980	235	0	0
317	1	2	1	1	1	4550	32.65	32.59	32.18	1	92	0	913	468	1	1
318	0	3	0	0		0				1	26	1	922	670	0	0
319	0	2	1	1	1	0				1	185	0	959	593	0	1
320	1	2	1	1	1	0	34.57		35.59	1	127	0	1007	22	0	0
321	1	2	1	0		900	36.48	32.98	32.95	1	17	1	986	857	0	0
322	1	2	1	1	0	4300	30.61	30.23	29.81	1	113	1	1011	636	0	0
323	0	2	1	1	0	0				0	4	0	1050	2	0	0
324	1	1	0	0		0			40	0	0	0	1014	0	1	0
325	1	2	0	0		0				1	138	0	1015	239	0	1
326	1	2	0	0		0				0	5	0	959	214	0	0
327	1	2	1	0		1000	32.11	33.05	32.71	1	153	1	951	808	0	0
328	1	2	1	1	1	13850	28.89	30.23	29.19	1	27	0	997	574	0	0
329	1	2	0	0		0				1	138	0	1037	65	0	1
330	1	2	0	0		0				1	93	0	932	499	0	0
331	0	3	0	0		0				1	46	0	1012	241	0	0
332	0	3	1	0		1				1	157	1	959	612	0	1
333	1	2	1	1	0	50	33.16	34.31	33.03	1	98	0	955	485	0	1
334	0	2	0	0		0				1	62	0	931	0	0	0
335	1	2	0	0		0				1	150	1	977	678	0	0
336	1	3	0	0		0				1	154	0	1042	402	0	1
337	0	2	0	0		0	40			1	50	0	900	260	0	0
338	1	3	0	0		0				1	85	1	793	770	0	0
339	0	2	0	0		0				1	178	1	954	759	0	0
340	0	2	0	0		0				1	38	0	942	269	0	1
341	1	3	1	0		8350	35.67	27.79	28.08	1	140	0	939	462	0	1
342	0	3	1	0		13				1	74	0	1018	240	1	0
343	0	3	0	0		0				1	116	1	892	793	1	0
344	0	3	0	0		0				1	93	1	913	616	0	0
345	0	3	0	0		0				1	103	0	880	199	0	0
346	0	1	0	0		0				1	32	0	798	199	0	0
347	0	2	0	0		0				1	71	0	916	119	0	0
348	1	2	1	1	1	0				1	164	1	1053	670	0	0
349	1	2	1	1	1	9650				1	33	0	971	52	0	0
350	1	2	0	0		0				1	84	0	945	481	0	0
351	0	2	0	0		0				1	96	0	1015	261	0	0
352	1	3	1	1	0	0				1	47	0	975	426	0	0
353	0	3	0	0		0	37.91			1	87	0	904	106	0	0
354	0	3	1	1	0	1950	40	36.93	36.5	0	12	0	1014	0	0	0
355	0	2	0	0		0				1	104	0	976	209	0	0
356	0	2	0	0		0				1	69	0	917	377	0	0
357	1	3	1	1	1	1200		32.27	32.55	0	8	0	866	584	0	1
358	1	2	0	0		0				1	196	1	784	790	0	1
359	0	2	1	1	0	0				1	49	0	863	205	0	0
360	1	3	1	1	1	1650	31.14	30.43	30.33	1	125	0	934	329	0	0
361	0	2	1	1	1	4700	32.05	33.01	32.05	1	78	1	931	723	0	1
362	0	2	1	0		800	31.67	30.61	30.58	1	30	0	914	274	0	1
363	1	3	1	1	1	400	31.96	31.64	30.93	1	144	0	1027	61	0	1
364	1	2	1	1	1	1				1	129	1	945	818	0	1
365	0	2	0	0		0				1	68	1	932	727	0	1
366	1	2	1	1	1	1600	28.5	28.65	28.46	1	110	0	744	565	1	1
367	1	2	1	1	1	300	32.16	31.75	31.53	1	173	0	755	508	0	1
368	0	2	1	1	1	12650	29.97	29.16	28.99	1	39	0	847	336	0	1
369	0	2	1	1	0	0				1	124	0	912	350	0	0
370	0	2	1	1	1	2850	32.72	31.74	31.56	1	144	1	953	833	0	1
371	0	3	1	1	1	10250	29.28	29.11	28.53	1	165	0	627	570	0	1
372	0	2	1	1	1	0	28.78	29.69	28.94	1	148	0	914	365	0	1
373	0	2	1	1	1	0				1	71	0	917	259	0	0
374	0	2	1	1	1	0				1	128	0	962	512	0	1
375	1	2	1	1	0	0				1	190	1	1018	648	0	0
376	0	2	0	0		0				1	101	0	797	259	0	1
377	0	2	0	0		0				1	93	0	937	208	1	1
378	0	2	1	1	0	0				1	157	0	944	446	0	0
379	0	2	0	0		0				1	104	0	746	274	0	1
380	0	2	0	0		0				1	59	0	951	344	0	1
381	0	3	1	1	1	0				1	169	1	989	677	0	0
382	0	3	1	1	1	600	31.98	31.64	31.5	1	25	0	965	396	0	0
383	0	2	1	1	0	1550	30.69	29.91	29.71	1	71	0	821	185	0	1
384	1	2	1	1	0	23	34.1	34.57	34.23	1	148	0	935	254	0	1
385	1	2	1	1	0	0				1	160	0	937	412	0	0
386	0	2	1	1	0	0				1	56	0	756	175	0	0
387	0	1	0	0		0				1	98	1	935	606	0	0
388	1	1	0	0		0			31.59	1	96	0	1100	255	0	1
389	0	1	0	0		0				1	115	0	876	502	1	1
390	1	2	0	0		0				1	66	0	822	25	0	0
391	1	2	1	1	0	500	32.49	31.81	31.46	1	199	1	1043	643	0	0
392	1	3	1	1	0	550	32.06	31.74	31.34	1	108	1	921	642	0	0
393	0	2	0	0		0		25.87		1	30	0	850	184	0	0
394	1	2	1	1	0	2550	30.03	30.09	29.51	1	45	1	763	652	0	1
395	1	2	1	0		26150	24.91	25.42	24.09	1	108	0	909	2	0	1
396	1	2	1	1	1	250	34.98	35.83	35.55	1	62	1	986	897	0	0
397	0	2	1	1	0	0				1	40	0	1070	212	0	0
398	0	2	0	0		0				1	23	0	996	60	0	0
399	0	2	1	1	0	0				1	89	1	926	719	1	0
400	0	2	1	1	0	0				1	17	1	769	603	0	0
401	1	3	1	1	0	3000	29.59	33.94	29.60	1	66	1	901	808	0	0
402	0	2	0	0		0				1	136	1	1052	613	0	0
403	0	2	0	0		0	38.86			1	79	0	991	87	1	0
404	1	3	1	1	1	0				1	108	0	790	478	0	1
405	1	3	1	0		950	31.52	32.1	31.33	1	33	1	961	777	1	1
406	1	2	0	0		0				1	106	0	789	110	0	0
407	1	3	1	1	0	0				1	162	0	822	591	0	1
408	0	2	0	0		0				0	4	0	1015	2	0	0
409	0	2	0	0		0				1	18	0	1032	82	0	0
410	0	3	1	0		350	33.42	33.59	32.61	0	2	0	417	134	0	0
411	1	3	1	1	0	2400	29.93	30.32	29.86	1	43	0	691	312	0	1
412	1	1	0	0		0				0	11	0	826	282	1	0
413	0	3	0	0		0				1	148	0	715	488	0	0
414	0	2	1	1	1	0				1	43	1	701	631	0	1
415	0	2	0	0		0				0	9	0	671	192	0	0
416	1	3	1	1	1	0				1	57	0	717	555	0	0
417	0	2	1	1	0	0				1	101	0	633	584	0	1
418	1	2	1	0		300	31.35	31.68	30.85	1	16	0	438	120	0	1
419	1	3	1	1	0	850	29.99	30.34	29.73	1	16	0	485	169	0	0
420	1	3	0	0		0				1	65	0	627	177	0	1
421	0	3	0	0		0				1	154	0	590	468	0	0
422	0	1	0	0		0		40		0	0	0	504	2	1	0
423	1	2	1	1	0	0				1	37	0	589	248	0	0
424	0	2	0	0		0				1	121	0	683	179	0	0
425	0	2	1	1	1	5850	28.74	31.52	28.37	1	30	0	613	536	0	0
426	0	3	0	0		0				1	31	0	670	542	0	0
427	0	3	0	0		0				1	26	0	821	397	0	1
428	1	2	1	1	0	0				1	39	0	684	439	0	1
429	0	2	1	1	1	9	36.98	37.09	40	1	91	1	975	752	0	1
430	0	2	0	0		0				1	116	0	610	313	0	0
431	0	3	1	1	1	1000	30.65	30.71	30.35	1	53	0	949	536	0	1
432	0	3	0	0		0				1	48	0	983	139	0	0
433	0	2	0	0		0				1	65	0	447	439	0	0
434	1	3	1	1	1	0				1	64		324		0	1
435	0	2	0	0		0				1	32	0	511	88	0	0
436	0	2	0	0		0				1	98	0	649	310	0	0
437	1	2	1	1	0	0				1	83	0	690	245	0	1
438	0	2	1	1	0	850	33.31	33.33	33.04	1	85	0	494	484	0	0
439	0	2	1	1	0	0				1	75	0	439	238	0	0
440	0	2	0	0		0				1	15	0	410	63	0	0
441	0	3	1	1	0	0				1	40	0	673	193	0	0
442	1	2	1	0		169	32.22	32.94	31.87	1	136	0	700	545	1	1
443	0	2	0	0		0				1	72	1	940	620	0	0
444	0	2	0	0		0				1	142	0	784	194	1	0
445	1	3	0	0		0				1	20	0	955	574	0	1
446	0	3	1	1	0	0				1	118	1	858	763	0	1
447	1	3	1	0		800	31.5	31.67	31	1	23	1	830	741	0	1
448	0	3	1	1	0	0				1	29	0	795	203	0	0
449	0	3	0	0		0				0	2	0	1065	446	1	1
450	0	3	1	1	0	1				0	9	0	957	516	0	0
451	1	2	0	0		0				1	113	0	676	43	0	1
452	0	2	0	0		0				1	77	0	655	257	0	1
453	1	2	0	0		0				1	138	1	899	683	0	1
454	1	1	0	0		0				1	81	0	960	36	1	1
455	0	2	0	0		0				1	32	0	807	509	0	1
456	1	2	0	0		0				1	108	1	1099	639	0	0
457	0	3	1	1	1	100	35.96	35.67	36.04	1	142	0	659	391	0	0
458	0	2	0	0		0				1	26	0	911	303	0	1
459	1	2	0	0		0				1	37	0	524	139	1	1
460	0	3	1	1	0	0	39.16			1	81	0	412	318	0	0
461	0	3	1	0		19050	28.49	28.9	28.34	1	90	0	517	395	0	1
462	0	3	0	0		0				1	22		364		0	1
463	0	3	0	0		0				1	52	1	948	842	0	1
464	0	2	0	0		0				1	54	0	1017	338	0	1
465	0	2	1	1	0	0				1	151	1	845	769	0	0
466	0	2	0	0		0				1	140	1	940	637	1	0
467	1	2	1	1	0	4150	30.7	30.56	30.41	1	38	1	1019	970	1	1
468	0	3	0	0		0				1	163	1	1010	769	0	0
469	1	2	0	0		0				1	182	1	955	815	0	0
470	1	2	0	0		0	40			1	133	0	893	588	0	1
471	0	3	1	0		1				1	169	1	919	641	0	0
472	1	3	1	0		7750	29.52	29.74	29.02	1	153	0	1067	393	0	1
473	0	2	0	0		0				1	150	1	998	922	1	1
474	0	2	0	0		0				1	64	0	961	471	0	0
475	1	2	1	1	1	0				1	88	1	1056	839	1	1
476	1	3	1	1	1	0				1	55	0	1005	528	0	1
477	1	3	1	0		7	36.86	40	38.25	1	200	1	1014	859	1	0
478	0	3	0	0		0				1	122	0	934	233	0	0
479	0	2	1	1	1	1250	31.59	32.66	31.43	1	68	0	869	359	0	1
480	0	3	0	0		0				1	27	0	984	296	0	0
481	0	3	0	0		0				1	132	0	1030	289	0	1
482	1	2	0	0		0				1	152	0	1057	388	0	1
483	0	2	0	0		0				1	83	0	905	338	1	1
484	0	3	0	0		0				1	167	1	1009	749	0	0
485	0	2	1	1	1	0				1	167	1	943	695	1	1
486	0	3	0	0		0				1	73	0	636	543	0	0
487	1	3	1	1	0	14				1	78	1	961	722	0	1
488	0	2	0	0		0				1	183	1	783	627	0	1
489	1	2	0	0		0				1	162	0	923	566	0	1
490	0	3	0	0		0				1	163	1	864	641	0	0
491	0	2	1	0		2750	29.34	30.06	29.16	1	18	1	985	908	0	1
492	0	2	1	1	0	0				1	64	1	820	711	0	0
493	0	2	0	0		0				1	50	0	1028	209	0	0
494	0	2	1	1	0	0				1	144	1	1018	721	0	0
495	0	2	0	0		0				1	79	0	986	395	0	0
496	0	2	1	1	1	134	34.45	36.01	33.81	1	81	1	1010	859	0	1
497	1	2	0	0		0				1	143	0	1065	423	0	1
498	0	2	1	1	1	0				1	96	1	892	719	0	1
499	0	2	1	1	1	0				1	175	0	859	589	0	0
500	1	2	0	0		0				1	22	0	1009	291	1	1
501	0	3	1	1	0	1				1	72	1	1011	686	0	0
502	0	2	0	0		0				1	154	1	1001	816	0	1
503	0	2	0	0		0				1	96	1	957	677	0	1
504	0	3	0	0		0				1	62	1	916	851	0	1
505	0	3	0	0		0				1	47	1	946	601	0	1
506	1	2	1	0		15250	26.83	27.65	26.49	1	113	0	952	393	1	1
507	1	3	1	0		16	32.8	33.93	32.56	1	164	1	920	678	1	1
508	0	2	0	0		0				1	71	0	921	422	0	1
509	1	2	1	1	1	25200	28.04	28.97	28.03	1	77	1	969	688	0	1
510	0	2	1	1	1	11650	28.99	29.23	28.60	1	21	1	991	666	0	1
511	1	2	1	1	1	0				1	151	1	887	616	0	0
512	0	3	1	1	1	250	31.78		32.07	1	91	1	905	782	1	1
513	0	2	0	0		0				1	142	0	999	300	1	1
514	0	3	0	0		0				1	83	0	1029	488	1	1
515	0	1	0	0		0				1	69	0	964	119	1	0
516	0	2	1	1	1	8100	29.54	30.34	29	1	91	0	854	431	1	0
517	0	3	1	1	1	0	35.9	37.13	36.13	1	116	1	988	695	0	1
518	1	3	0	0		0				1	48	1	866	808	0	1
519	0	3	1	1	0	0				1	30	0	896	524	0	0
520	1	3	1	1	1	6550	28.79	36	29.14	1	26	0	994	577	0	1
521	0	3	0	0		0				1	116	1	913	767	0	1
522	0	1	1	1	1	5900	28.59	28.48	28.12	1	45	1	854	631	1	1
523	1	2	1	0		2				1	111	0	943	105	0	1
524	1	2	1	1	0	0				1	117	1	983	716	1	1
525	1	2	1	1	1	0			40	1	152	1	937	790	1	1
526	1	2	0	0		0				1	26	0	834	244	1	1
527	1	1	1	1	1	0				1	90	1	985	661	1	1
528	1	1	0	0		0				1	52	0	965	449	0	1
529	1	1	0	0		0				1	63	0	1012	0	0	0
530	0	1	0	0		0				1	133	0	874	570	1	1
531	0	2	0	0		0				1	87	1	927	837	1	1
532	1	1	1	1	1	0				1	106	1	913	613	0	1
533	0	1	0	0		0				1	133	0	948	282	1	0
534	1	2	1	1	1	0				1	99	1	961	807	0	1
535	1	2	0	0		0				1	110	1	934	677	0	0
536	1	3	1	0		200	31.63	36.86	31.71	1	68	1	932	776	1	1
537	0	2	0	0		0				1	92	0	846	556	0	1
538	1	2	0	0		0			40	1	153	1	703	659	1	1
539	0	3	1	1	0	0				1	58	1	970	754	0	0
540	0	2	0	0		0				0	13	0	920	5	0	0
541	1	3	1	1	0	0				1	101	1	925	759	1	0
542	0	3	1	1	0	0				1	68	0	941	291	0	0
543	1	2	0	0		0				1	111	0	932	502	1	1
544	0	3	0	0		0				1	136	0	761	565	0	0
545	0	3	1	1	1	2900	30.11	30.18	29.55	1	61	0	943	305	0	1
546	0	2	0	0		0				1	41	0	1000	500	0	1
547	1	3	1	0		1100	31.7	32.29	31.98	1	46	1	1024	660	1	1
548	1	2	0	0		0				1	129	0	789	466	0	1
549	1	3	0	0		0				1	39	1	988	754	0	1
550	0	2	0	0		0				1	71	0	937	546	0	1
551	0	2	1	1	0	0				1	134	0	976	332	0	1
552	0	2	1	1	0	0				1	118	0	971	135	0	0
553	0	2	1	1	1	0		40		1	159	1	931	653	0	0
554	0	2	0	0		0				1	73	0	972	562	0	1
555	0	3	1	1	0	0	40			1	175	0	970	487	0	1
556	0	3	0	0		0				1	22	0	916	547	0	0
557	0	3	1	1	0	0				1	140	1	879	758	0	0
558	0	2	1	0		469	31.76	32.09	32	1	111	1	904	748	0	0
559	0	3	0	0		0				1	89	0	979	562	0	0
560	0	3	1	1	0	0				1	190	0	1033	597	1	0
561	0	2	0	0		0				1	131	0	1003	294	0	0
562	0	2	1	1	0	200	32.23	32.14	31.62	1	112	1	997	691	0	1
563	0	2	1	1	1	0				1	141	1	936	921	0	0
564	0	2	0	0		0				1	48	0	990	362	0	0
565	1	3	1	1	0	0				1	112	0	1053	419	0	0
566	1	3	1	1	1	5650	26.29	27.03	26.64	1	110	1	986	707	1	1
567	1	3	1	1	1	100	32.46	34.71	32.62	1	148	1	978	752	1	1
568	0	2	1	1	0	2				1	114	1	991	733	0	0
569	0	2	0	0		0				1	118	1	954	608	1	0
570	0	3	1	1	0	3950	30.83	31.09	30.19	1	110	1	964	667	0	1
571	0	2	0	0		0				1	162	1	946	679	0	0
572	0	2	1	1	0	0				1	17	1	1057	820	0	0
573	0	3	1	1	0	0				1	168	1	948	829	0	0
574	0	2	0	0		0				1	128	1	955	842	0	1
575	0	2	0	0		0				1	87	1	927	749	1	0
576	0	2	1	1	1	0				1	135	1	932	900	0	1
577	1	3	1	1	1	2				1	95	0	992	353	0	1
578	0	2	0	0		0				1	138	0	807	554	0	1
579	0	2	0	0		0				1	60	0	964	298	0	1
580	1	2	0	0		0				1	57	0	912	331	0	1
581	0	2	1	1	1	150	37.1	40		1	122	0	875	437	0	0
582	0	2	1	1	0	0				1	151	1	927	729	0	0
583	1	3	1	0		13400	37.3		37.47	0	12	1	977	785	0	1
584	1	3	1	1	1	450		38.22		1	57	1	886	623	1	0
585	0	3	1	1	0	0				1	128	1	956	744	0	0
586	0	2	0	0		0				1	22	0	1045	93	0	1
587	0	2	0	0		0				1	40	0	961	69	0	1
588	0	3	1	1	1	650	37.48		37.11	1	101	0	871	576	0	0
589	0	3	1	1	0	74600	30.04	32.1		0	10	0	1085	0	0	1
590	0	3	0	0		0				1	130	0	984	461	0	1
591	0	2	1	0		72				1	65	1	973	767	1	0
592	1	2	1	1	1	0				1	104	1	984	871	0	1
593	1	1	0	0		0				1	97	0	919	0	1	0
594	0	2	1	1	1	0				1	142	1	924	699	0	1
595	1	2	0	0		0				1	132	1	1069	877	0	0
596	1	2	1	1	1	0			38.44	1	177	0	724	496	1	1
597	1	2	1	1	0	3				1	80	0	870	596	0	1
598	1	2	1	0		1				1	147	0	1090	391	0	1
599	1	3	0	0		0	39.23			1	121	0	984	218	0	0
600	0	2	1	1	0	0	37.97			1	160	0	986	521	0	0
601	0	2	0	0		0				1	27	0	752	185	0	0
602	0	2	1	1	0	0				1	79	0	1108	261	0	0
603	0	2	1	1	0	0				1	173	1	904	833	0	0
604	0	2	0	0		0				1	40	0	1017	539	0	0
605	0	1	1	1	0	0				1	195	1	930	841	1	1
606	0	3	0	0		0				1	28	0	1053	312	0	0
607	1	1	0	0		0				1	116	0	619	276	1	1
608	0	1	1	1	0	0				1	195	1	1009	823	1	1
609	0	1	0	0		0				1	22	0	973	9	0	0
610	0	2	0	0		0				1	158	1	869	620	0	0
611	1	3	1	1	0	0				1	127	0	896	325	0	1
612	1	2	0	0		0				1	61	0	795	502	1	0
613	1	2	1	1	1	16800	25.95	26.26	25.64	1	116	0	1002	372	0	1
614	0	2	1	1	1	0				1	68	0	1096	236	0	0
615	1	2	0	0		0				1	190	1	905	806	1	1
616	0	2	1	1	1	0				1	68	1	1103	938	0	1
617	0	1	0	0		0				1	215	1	914	639	1	0
618	0	1	1	1	0	0				1	240	1	1067	933	1	0
619	1	2	1	1	0	15050	27.96	34.55	27.64	1	54	0	1165	0	0	1
620	0	2	0	0		0				1	113	0	1008	324	0	1
621	0	1	0	0		0				1	121	0	798	457	1	0
622	1	2	1	0		350	33.52		33.97	1	86	1	960	782	1	1
623	1	1	0	0		0				1	87	0	1080	230	1	0
624	1	2	1	1	0	0				1	84	1	757	621	0	0
625	1	2	0	0		0				1	188	0	856	558	0	0
626	1	2	1	1	0	0				1	214	1	976	934	0	0
627	0	2	0	0		0				1	148	0	900	499	1	0
628	0	2	0	0		0				1	150	1	957	947	1	1
629	1	2	1	1	1	0				1	82	0	908	518	0	1
630	0	2	1	1	0	0	40			1	126	0	790	487	0	1
631	1	2	0	0		0				1	108	1	856	684	0	1
632	1	2	1	1	1	0				1	119	1	781	660	1	1
633	1	2	0	0		0	39.13			1	72	0	964	417	1	1
634	0	3	0	0		0				1	111	1	930	622	1	1
635	0	2	1	1	1	4600	31.7	32.95	31.54	1	20	1	890	801	0	1
636	1	3	0	0		0				1	120	1	1021	779	0	1
637	1	2	0	0		0				1	115	0	1001	549	1	1
638	1	2	1	1	1	19450	26.11	28.52	31.54	1	80	1	959	765	1	1
639	0	2	1	1	1	139	35.19	35.42	35.1	1	114	1	937	640	0	1
640	0	2	0	0		0				1	156	1	850	658	0	1
641	0	2	1	1	1	0				1	44	0	1004	445	0	1
642	0	2	1	1	1	0				1	178		89		1	1
643	0	2	1	1	0	0				1	169	1	919	664	1	0
644	0	1	0	0		0				1	100	1	968	607	1	0
645	0	2	1	1	1	29550	30.51	30.98	31.75	1	90	0	908	375	0	0
646	1	1	0	0		0				0	0	0	916	0	0	0
647	0	2	1	1	0	1750	34.52	34.6	33.92	1	83	0	966	209	0	1
648	1	1	0	0		0						0	1003	23	0	0
649	0	2	0	0		0				1	87	0	964	436	1	1
650	0	2	1	1	1	0				1	146	1	889	827	0	1
651	0	2	1	1	0	0				1	73	0	869	452	0	0
652	1	2	1	0		50	32.74	33.77	32.93	1	58	1	924	833	0	1
653	1	3	1	1	1	0				1	157	0	907	535	1	1
654	0	2	1	1	1	0				1	139	1	1015	926	0	0
655	0	2	1	1	0	0				1	15	0	801	278	0	0
656	0	3	1	1	0	0				1	146	0	878	287	0	1
657	0	3	1	1	1	600	36.9	40		1	98	0	891	587	0	0
658	0	3	1	0		4750	31.11	31.48	30.7	1	124	0	1038	282	1	1
659	1	3	1	1	0	500	30.99	31.84	31.12	1	99	1	1022	728	0	1
660	0	3	0	0		0				1	104	0	975	421	0	1
661	0	2	0	0		0				1	116	1	906	747	0	1
662	0	3	1	1	0	500	31.01	31.61	30.62	1	77	1	1020	933	0	0
663	1	3	0	0		0				1	62	1	904	813	0	1
664	0	3	1	1	0	0				1	52	1	859	671	0	1
665	0	3	1	0		50				1	43	0	891	497	0	1
666	0	3	1	0		300	38.04	37.78	38.75	1	129	1	891	769	0	1
667	0	3	1	1	0	26200	28.64	29.77	35.85	1	119	0	1054	336	1	1
668	1	3	1	1	0	100	33.9	35.58	34	1	43	1	910	704	0	1
669	1	2	0	0		0				1	193	1	854	633	1	0
670	0	2	1	1	0	0				1	30	1	939	708	1	0
671	0	2	0	0		0				1	96	1	898	636	0	0
672	0	3	1	1	0	2000	34.09	35.17	34.31	1	75	1	848	618	1	1
673	0	2	1	1	1	0				1	61	0	957	525	0	1
674	0	2	1	1	0	0				1	107	0	847	550	0	1
675	0	2	0	0		0				1	158	0	761	396	0	0
676	0	3	1	1	1	150				1	119	1	981	738	0	1
677	0	2	1	1	0	0	39.35			1	169	0	455	572	0	1
678	0	2	0	0		0				1	149	1	759	633	0	1
679	1	3	1	1	1	50				1	163	1	982	807	0	1
680	1	2	1	1	1	350				1	60	0	967	545	1	0
681	1	2	1	0		600	31.73	32.77	31.55	1	125	0	788	565	0	1
682	1	2	1	1	1	0				1	76	1	948	769	1	0
683	0	2	0	0		0				1	98	1	876	647	1	0
684	0	2	0	0		0				1	149	1	820	708	0	0
685	1	2	1	1	1	0		40		1	42	0	878	585	0	1
686	0	2	1	0		4500	31.28	31.65	30.81	1	78	0	792	414	1	1
687	0	2	1	1	0	0				1	168	1	948	781	1	1
688	1	3	1	1	1	0				1	159	0	992	581	1	1
689	0	2	1	1	0	0				1	74	1	924	628	1	0
690	0	3	0	0		0				1	205	1	1028	890	0	0
691	0	3	1	1	1	0				1	162	1	986	882	1	1
692	1	3	1	1	0	50	34.72	35.3	34.8	1	122	1	917	844	0	0
693	0	2	1	1	0	0				1	140	1	900	627	1	1
694	1	2	0	0		0				1	199	0	861	594	1	0
695	1	1	0	0		0				1	167	1	827	722	1	0
696	0	2	0	0		0				1	140	1	705	630	1	0
697	1	2	1	0		2100	32.08		32.73	1	169	1	872	765	0	1
698	0	2	1	1	0	0				1	149	1	792	821	0	0
699	0	2	0	0		0				1	63	1	573	604	0	0
700	0	2	1	1	0	6900	34.91		36.07	1	80	0	831	319	1	1
701	1	3	1	1	1	10950	26.78	26.83	26.2	1	128	0	831	453	0	1
702	0	3	1	1	0	0				1	73	1	975	608	1	1
703	1	2	1	0		9000	26.74	27.25	26.56	1	24	1	940	782	0	1
704	0	2	1	1	1	0				1	229	1	961	708	0	0
705	0	2	1	1	0	0				1	171	1	915	654	0	0
706	0	2	1	1	0	0				1	165	1	975	784	0	0
707	1	2	0	0		0				1	160	0	1033	360	1	0
708	1	3	1	1	0	20000	29.82	37.22	30.24	1	90	0	979	275	0	1
709	0	2	0	0		0				1	85	1	972	638	0	0
710	0	2	0	0		0				1	187	1	941	686	0	1
711	0	3	0	0		0				1	171	0	923	429	0	1
712	1	3	0	0		0				1	111	1	1061	652	0	1
713	0	3	1	1	0	300			39.61	1	111	0	981	594	0	1
714	1	3	1	1	0	0				1	102	1	1036	864	0	1
715	1	3	1	1	0	0				1	97	1	937	733	0	1
716	1	2	1	1	0	1800	34.25		34.14	1	51	1	1018	930	0	1
717	1	3	1	1	1	0				1	75	0	892	300	1	0
718	0	2	0	0		0				1	29	0	1029	28	0	0
719	0	2	0	0		0				1	58	0	931	265	0	0
720	0	1	0	0		0				0	0	0	995	12	0	0
721	0	2	0	0		0				1	87	1	853	706	0	0
722	0	2	1	1	1	0				1	22	0	1081	0	0	0
723	0	3	1	1	0	0				1	74	0	881	403	0	0
724	1	3	1	1	1	9650	33.81		33.47	1	92	0	943	421	1	0
725	0	2	0	0		0				1	82	1	954	707	0	1
726	0	2	1	1	1	100	34.53	35.46	34.72	1	17	1	930	842	0	0
727	0	1	0	0		0				0	0	0	886	7	0	0
728	0	1	0	0		0				0	0	0	924	24	0	0
729	0	2	0	0		0				1	82	0	958	472	0	0
730	0	2	1	1	1	0				1	38	0	1022	220	0	0
731	0	2	1	1	1	300	32.92	33.91	33.59	1	162	1	973	967	0	0
732	1	2	1	0		7300	28.31	28.70		1	102	1	962	813	0	1
733	1	3	1	1	1	8300	32.73		33.08	1	43	1	1071	662	1	0
734	1	2	0	0		0				1	145	0	1088	39	1	0
735	1	2	1	1	0	0				1	134	1	1011	712	0	1
736	0	1	0	0		0	38.08			1	18	0	1044	1	0	0
737	0	3	1	1	1	0			40	1	59	1	901	796	1	0
738	1	3	1	1	1	0				1	147	1	969	879	0	0
739	1	2	1	1	1	13				1	108	1	968	603	0	0
740	1	2	0	0		0	37.08			1	107	1	877	811	1	0
741	1	3	1	0		500	36.57	37.09	36.7	1	98	1	976	763	1	0
742	0	3	0	0		0				1	66	1	995	781	0	1
743	1	1	0	0		0				1	39	0	1001	412	1	0
744	0	1	0	0		0				1	38	0	1079	0	0	0
745	1	3	1	1	0	2250	31.2	32.35	31.26	1	145	1	900	689	0	0
746	0	2	1	1	0	0				1	140	0	993	319	1	0
747	0	2	1	1	0	5250	35.7	36.25	34.72	1	57	0	998	503	1	0
748	1	3	1	1	1	0				1	142	1	1012	774	0	0
749	0	2	1	1	0	0				1	124	1	1071	646	0	0
750	0	3	1	1	1	150				1	75	0	1056	438	1	0
751	0	3	1	1	0	0				1	124	1	976	710	0	0
752	1	3	1	0		3				1	91	1	1035	758	0	1
753	0	2	1	1	0	0			38.95	1	91	0	721	288	0	1
754	0	3	0	0		0				1	80	0	606	517	0	0
755	0	2	1	1	1	8750		37.27		1	167	1	1012	803	1	0
756	0	3	1	1	0	1				1	170	1	1022	716	1	0
757	0	2	1	0		2	37.44			1	58	1	1035	734	0	0
758	0	3	0	0		0				1	60	0	940	555	0	0
759	0	3	1	0		7150			38.71	1	27	1	944	765	0	0
760	0	3	1	1	0	0				1	36	0	1015	410	0	0
761	1	2	0	0		0				1	15	0	992	243	1	0
762	0	2	1	0		1600				1	15	1	877	729	0	0
763	0	2	0	0		0				1	141	1	1034	758	0	0
764	0	2	0	0		0				1	110	1	991	826	1	0
765	0	3	1	1	1	0				1	158	1	965	804	0	0
766	0	2	0	0		0				1	188	1	831	710	0	0
767	1	2	1	0		6300	36.93	40	39.6	1	35	0	937	482	0	0
768	1	3	1	0		1				1	104	1	948	695	1	0
769	0	2	0	0		0		14.87		1	51	1	1055	737	0	0
770	0	2	1	1	0	0		40		0	7	1	1035	697	0	0
771	1	1	0	0		0		40		0	0	0	1108	0	0	0
772	1	3	0	0		0				1	78	1	998	687	0	0
773	1	2	0	0		0				1	76	1	1020	704	0	0
774	0	2	1	1	1	0				1	26	0	447	36	0	0
775	0	3	1	1	0	1650	36.96	36.89	37.45	1	157	1	825	621	0	0
776	1	2	1	1	0	0				1	129	1	958	731	0	0
777	0	2	1	1	0	350		40	40	0	0	0	951	436	0	0
778	0	1	0	0		0				1	27	1	999	720	0	0
779	1	1	0	0		0				1	23	0	958	49	0	0
780	1	1	0	0		0				0	8	0	943	396	0	0
781	1	1	1	0		450	38.83	38.45		1	102	1	710	705	1	0
782	0	2	0	0		0				1	198	1	998	756	0	0
783	1	1	0	0		0				1	201	1	1015	860	0	0
784	0	1	0	0		0				1	134	0	1018	29	0	0
785	0	2	0	0		0				0	7	0	891	70	0	0
786	0	2	1	1	1	0				1	142	1	1052	802	1	0
787	1	2	0	0		0		40		1	83	0	862	450	0	1
788	1	2	1	1	1	1				1	122	1	818	656	1	1
789	0	1	0	0		0				1	71	0	912	445	0	0
790	0	1	0	0		0				1	90	1	989	764	0	0
791	0	1	0	0		0				0	7	0	764	187	0	0
792	1	1	0	0		0				1	58	0	1037	21	0	0
793	1	2	0	0		0				1	153	1	723	754	1	1
794	1	2	1	1	0	800	28.45	35.34	29.05	1	70	1	991	929	0	0
795	1	3	0	0		0				1	77	0	906	599	0	0
796	1	2	0	0		0				1	128	1	884	662	0	0
797	1	2	0	0		0				1	84	1	1047	755	0	0
798	0	2	1	1	1	0				1	109	0	530	368	0	0
799	1	2	0	0		0				0	2	0	513	38	0	0
800	1	3	1	1	0	46600	35.65	36.02	35.75	1	49	0	981	401	0	0
801	1	2	1	1	1	1450	28.26	28.38	27.93	1	45	0	589	542	0	1
802	1	3	0	0		0				1	137	0	949	289	0	1
803	1	2	1	1	1	50	32.2	32.8	32.86	1	57	0	977	573	0	1
804	1	2	1	1	1	0				1	186	0	978	559	0	1
805	1	2	1	1	1	0				1	61	0	1009	74	1	1
806	1	2	0	0		0				1	162	0	1020	374	1	0
807	0	2	0	0		0				1	39	0	608	172	0	1
808	0	3	0	0		0				1	111	0	579	133	0	0
809	0	2	0	0		0				1	109	0	926	520	1	0
810	1	1	0	0		0				0	10	0	982	0	1	0
811	0	2	0	0		0				1	54	0	605	120	0	0
812	1	1	0	0		0				0	0	0	570	36	0	0
813	1	1	0	0		0				1	197	1	1022	717	1	1
814	1	1	0	0		0				1	184	1	950	862	1	1
815	1	1	0	0		0				1	136	1	898	617	1	1
816	0	3	1	1	1	0				1	117	1	804	753	0	1
817	0	1	0	0		0				1	127	0	421	241	1	1
818	0	3	1	1	1	0				1	195	0	1068	537	1	1
819	0	2	1	1	0	0				1	72	0	964	467	0	1
820	1	2	1	1	1	0		33.53		1	83	0	1064	321	0	1
821	0	2	1	0		200	36.48	38.36	39.03	1	181	1	1063	825	1	0
822	1	1	0	0		0				1	24	0	1043	237	1	0
823	1	3	1	1	1	0				1	135	0	545	423	0	1
824	0	3	1	1	1	0				1	182	0	599	518	0	1
825	0	2	1	1	1	0				1	124	0	543	489	0	1
826	0	2	1	0		5500	27.82	28.04	28	1	143	1	698	639	0	1
827	0	3	0	0		0				1	143	0	735	458	1	1
828	1	2	1	1	0	0				1	181	0	539	418	0	1
829	0	2	1	1	1	600	28.71	28.81	28.58	1	125	1	765	725	0	1
830	1	2	1	1	0	2150	27.9	28.24	28.03	1	137	0	754	323	1	1
831	0	3	1	1	1	0				1	48	0	637	343	1	0
832	0	2	1	1	1	0				1	141	0	737	524	0	1
833	0	2	1	1	1	0			40	1	213	1	812	679	0	1
834	0	2	0	0		0				1	59	1	781	755	0	1
835	0	1	0	0		0				1	80	1	873	810	1	1
836	1	1	0	0		0				1	51	0	662	435	1	1
837	0	2	0	0		0				1	138	0	772	259	0	0
838	1	1	0	0		0				1	99	0	662	387	1	1
839	0	1	0	0		0				1	128	1	832	810	1	0
840	0	3	0	0		0				1	48	0	555	209	1	1
841	1	1	0	0		0				1	109	0	612	234	1	1
842	1	2	1	1	1	0				1	161	1	1014	855	1	1
843	1	2	1	1	1	0				1	186	0	468	298	0	1
844	1	2	1	1	1	4550	27.72	35.6	28.37	1	113	0	698	586	0	1
845	0	2	0	0		0				1	149	1	1030	814	1	1
846	0	2	1	0		150	35.44	35.92	35.86	1	15	0	559	399	0	1
847	1	1	0	0		0				1	142	0	1009	489	1	1
848	0	2	1	1	0	0				1	151	0	564	356	1	1
849	1	2	0	0		0				1	45	0	426	0	1	0
850	0	1	1	1	1	0				1	185	0	473	393	0	0
851	1	1	0	0		0				1	144	0	483	404	1	1
852	1	2	1	0		50	34.96	34.83	34.75	1	163	1	648	601	0	1
853	0	1	0	0		0				1	181	0	590	530	0	1
854	0	2	1	1	0	0				1	136	0	530	439	0	1
855	0	2	0	0		0				1	73	0	654	276	0	1
856	0	3	1	1	1	0				1	219	0	698	548	1	1
857	1	3	0	0		0				1	108	0	658	262	0	1
858	0	2	1	1	1	0				1	98	0	532	365	0	1
859	1	3	1	0		600	29.98	30.24	30.53	1	85	0	617	591	0	1
860	0	2	1	1	1	0				1	184	0	609	484	0	1
861	0	2	0	0		0				1	36	0	658	513	0	1
862	0	3	1	1	0	0				1	92	0	537	461	0	0
863	0	2	0	0		0				1	54	0	759	385	0	0
864	0	2	1	1	1	0				1	119	0	620	451	1	0
865	0	2	0	0		0				1	74	0	797	475	0	1
866	1	2	0	0		0				1	208	1	917	690	0	0
867	0	2	1	1	1	0				1	137	0	506	589	0	1
868	1	3	1	0		22550	27.99	28.92	27.81	1	32	0	602	507	1	1
869	1	2	1	1	1	18850	26.02	26.23	25.53	1	74	0	887	273	0	1
870	0	3	1	1	1	0				1	65	0	649	430	1	0
871	0	2	1	1	0	12150	27.85	28.89	27.73	1	72	0	808	301	0	0
872	1	2	1	0		200	30.86	31.34	31.03	1	125	1	557	630	0	0
873	1	1	0	0		0				1	156	1	831	620	1	1
874	0	3	1	1	1	0				1	120	0	553	393	0	1
875	1	2	1	1	1	1650	28.94	29.49	28.89	1	53	0	706	441	0	1
876	1	3	1	1	1	0				1	163	0	810	366	0	1
877	0	2	0	0		0				1	140	0	494	300	0	1
878	0	3	1	1	0	100	33.99	35.03	34.77	1	69	0	562	354	0	0
879	0	3	1	1	1	2				1	112	0	616	592	0	0
880	0	2	0	0		0				1	168	0	510	257	0	0
881	1	2	1	1	0	0				1	144	0	656	427	0	1
882	1	3	1	1	0	3650	26.97	28.79	26.77	1	67	0	605	556	0	1
883	0	2	1	1	1	0				1	37	0	713	199	0	1
884	0	2	0	0		0		38.13		1	169	0	598	384	1	1
885	1	1	0	0		0				1	148	1	652	647	1	1
886	1	1	0	0		0				1	179	0	519	513	0	1
887	1	1	1	1	1	0				1	64	0	579	128	1	1
888	0	2	1	1	1	0		39.39		1	138	0	487	366	1	0
889	1	1	1	1	1	0				1	100	0	451	220	1	1
890	0	2	1	0		2050	31.9	37.39	32.12	1	27	0	577	595	1	0
891	0	3	1	1	1	38450	30.71	31.33	38.08	1	44	0	610	6	0	0
892	0	1	0	0		0				1	137	0	639	332	1	1
893	1	1	0	0		0				1	192	1	737	645	0	1
894	0	2	0	0		0				1	98	0	660	220	1	1
895	0	2	1	1	0	0				1	206	0	518	338	1	0
896	0	3	0	0		0				1	217	0	659	378	0	1
897	1	3	1	1	0	0				1	129	0	574	257	1	0
898	0	2	0	0		0				1	43	0	578	274	0	0
899	1	1	0	0		0				1	177	0	552	213	1	0
900	1	1	0	0		0				1	247		395		1	0
901	1	1	1	0		1				1	236	0	586	412	1	0
902	1	2	1	1	1	250	32.25	32.86	31.63	1	218	1	537	602	0	1
903	1	2	1	1	1	2600	31.28	31.77	31.02	1	107	0	551	245	1	1
904	1	2	1	1	1	12450	27.57	28.81	27.61	0	0	0	947	4	0	1
905	0	2	1	1	0	0				1	105	0	883	553	0	0
906	0	2	1	1	0	0				0	0	0	878	189	0	0
907	0	2	0	0		0				1	92	1	936	638	1	1
908	1	2	1	0		100	33.84	34.21	34.12	1	147	0	901	475	0	0
909	1	2	0	0		0				1	130	0	742	443	0	1
910	1	2	1	1	1	650	33.76	33.97	33.09	1	135	1	670	750	0	0
911	1	2	0	0		0				1	277	0	947	181	0	1
912	1	3	1	1	0	0				1	89	1	822	642	0	0
913	1	3	1	1	1	0				1	25	1	847	689	0	1
914	0	2	0	0		0				1	82	0	992	522	1	0
915	0	2	1	1	1	0			40	1	70	1	996	966	0	0
916	0	2	1	1	1	0				1	222	1	934	661	0	0
917	0	2	0	0		0				1	118	1	882	816	1	0
918	0	2	1	1	1	0				1	162	1	920	847	1	1
919	0	2	0	0		0				1	81	1	954	752	0	1
920	0	1	0	0		0				1	77	1	910	609	1	1
921	0	2	1	1	1	0				1	139	1	833	646	0	1
922	0	2	1	1	0	0				1	77	0	864	289	0	1
923	1	2	1	1	1	0				1	203	1	930	696	0	1
924	0	2	1	1	0	0				1	133	0	989	451	1	1
925	1	2	0	0		0				1	175	1	948	663	0	1
926	1	2	1	1	1	0				1	58	1	892	783	0	1
927	1	2	1	1	0	2600	28.1	28.56	28.04	0	11	0	869	166	1	1
928	0	3	1	1	1	14300	25.46	26.2	25.11	1	59	0	918	372	1	1
929	1	2	1	1	0	0				1	150		270		1	0
930	1	3	1	1	0	0				1	115	1	991	857	0	1
931	0	3	1	1	0	0				1	150	0	928	456	0	0
932	1	2	1	1	1	0			40	1	122	1	868	604	0	1
933	0	3	1	1	0	0				0	6	0	921	0	1	0
934	0	3	1	0		34	35.17		37.18	1	168	0	795	385	0	0
935	0	2	0	0		0				1	32	0	909	14	0	0
936	0	2	0	0		0				1	52	0	913	348	0	0
937	1	2	1	1	0	0				1	124	0	833	300	0	0
938	1	2	0	0		0				1	190	0	966	559	1	1
939	0	2	1	1	1	4750	32.45	32.73	32.88	1	91	1	890	722	0	0
940	1	3	1	0		650	37.36	37.31	36.7	1	90	0	897	399	0	0
941	0	2	1	1	1	1600	30.55		30.32	1	27	1	915	796	1	0
942	0	1	0	0		0				0	0	0	914	0	1	0
943	1	1	0	0		0				0	0	0	903	0	0	0
944	1	2	0	0		0				1	96	0	941	520	0	0
945	1	2	1	1	1	7100	29.59	30.41	29.62	1	117	0	886	500	0	1
946	1	2	1	0		50				1	129	0	1038	392	1	0
947	1	2	1	1	0	2150	36.87	38.31	36.11	1	47	1	869	816	0	1
948	1	2	1	1	1	50	34.95	36.81	35.68	1	124	1	933	647	0	0
949	0	2	0	0		0				1	182	0	847	427	1	0
950	1	1	0	0		0				1	63	0	1045	0	1	0
951	0	2	1	1	1	1400	33.66	34.92	33.12	0	3	0	934	176	1	0
952	0	2	0	0		0				1	152	1	1011	754	1	0
953	0	3	1	1	1	0				1	145	1	844	749	0	1
954	0	3	1	1	1	9700	29.49	29.84	28.93	1	50	1	978	674	0	1
955	1	2	1	1	1	11150	27.6	28.21	35.05	1	24	0	892	5	0	1
956	1	2	0	0		0				1	137	0	982	269	0	0
957	1	2	0	0		0				0	6	0	893	3	1	0
958	0	2	0	0		0		40		1	33	0	991	408	1	0
959	0	2	0	0		0				0	11	0	952	187	1	0
960	0	2	0	0		0				0	4	0	946	211	0	0
961	1	2	0	0		0				1	31	0	922	449	1	0
962	0	1	1	1	0	0				1	123	0	613	265	1	0
963	0	2	1	1	0	0				1	16	0	963	214	0	0
964	0	1	0	0		0				1	24	0	602	33	0	0
965	1	2	0	0		0				1	31	0	517	186	0	0
966	0	3	1	1	1	0				1	20	0	547	40	0	0
967	0	2	0	0		0				1	92	0	590	403	0	1
968	1	2	1	1	0	0				1	91				0	1
969	1	2	1	1	1	0				1	98				0	1
970	1	2	1	1	1	0				1	53				1	0
971	1	2	0	0		0				0	10				0	0
972	1	2	1	1	0	0				1	41				1	0
973	0	2	0	0		0	40			1	195				0	1
974	1	2	0	0		0				1	200				0	0
975	0	2	1	1	0	0				1	76				0	0
976	1	3	1	0		1750	31.03	32.09	30.76	1	26				1	0
977	0	3	0	0		0				0	4				0	0
978	1	3	1	0		2250	32.65	32.99	32.17	1	66				0	0
979	1	2	0	0		0				1	93				1	0
980	1	2	0	0		0				1	64				1	0
981	0	3	1	1	1	0				1	17				0	0
982	0	2	0	0		0				1	69				1	0
983	0	3	1	1	0	0				1	36				0	1
984	1	2	0	0		0				1	115				0	0
985	0	2	0	0		0				1	19				0	0
986	0	1	0	0		0				0	0				0	0
987	0	2	0	0		0				0	9				0	0
988	0	3	1	1	0	4000	29.7	37.29	30.3	1	101				0	0
989	0	3	1	1	0	0				1	71				0	0
990	0	3	0	0		0				1	143				0	0
991	0	2	1	1	0	0				1	95				0	0
992	0	3	0	0		0				1	17				1	0
993	1	3	0	0		0				1	98				0	0
994	1	2	0	0		0				1	29				0	0
995	0	1	0	0		0				1	52				1	0
996	0	2	0	0		0				1	29				0	0
997	0	2	1	1	0	0				1	41				1	0
998	1	3	1	1	1	100				1	126				1	0
999	1	3	0	0		0				1	48				1	0
1000	1	2	1	0		37				0	8				0	0
1001	0	2	1	1	0	300	33.34	35.27	33.72	1	35				0	0
1002	0	3	1	1	0	0		40		1	154				0	1
1003	1	2	0	0		0				0	0				0	0
1004	1	2	1	0		50	35.02	34.92	36.2	1	32				1	0
1005	1	2	0	0		0				1	23				0	0
1006	0	1	0	0		0				1	40				0	0
1007	1	3	0	0		0				0	12				0	0
1008	0	3	0	0		0				1	160				0	0
1009	1	2	0	0		0				1	86				0	0
1010	1	2	0	0		0				1	79				0	0
1011	0	2	0	0		0				1	58				0	0
1012	0	3	1	1	0	500	34.46	35.46	34.78	1	109				0	0
1013	0	2	0	0		0				0	6				0	0
1014	0	2	0	0		0				0	4				0	0
1015	0	2	0	0		0				1	95				0	0
1016	0	2	0	0		0				0	0				0	0
1017	1	2	0	0		0				1	23				0	0
1018	0	2	0	0		0				1	88				0	0
1019	0	2	0	0		0				1	71				0	0
1020	0	1	0	0		0				0	3				0	0
1021	1	1	0	0		0				1	20				1	0
1022	1	2	0	0		0				1	38				0	0
1023	0	3	1	1	0	0				1	21				0	0
1024	0	2	1	1	0	0				0	0				0	0
1025	1	3	1	1	0	0				1	58				0	0
1026	1	3	1	1	1	4800	29.10	29.84	28.62	1	110				0	0
1027	1	2	0	0		0				1	37				0	0
1028	0	2	0	0		0				1	38				0	0
1029	0	3	0	0		0				1	53				1	0
1030	0	2	1	1	1	0		40		1	29				0	0
1031	0	1	0	0		0				0	9				1	0
1032	1	2	1	1	1	0				1	18				0	1
1033	0	2	1	1	1	8050	30.24	30.86	30.07	1	30				0	1
1034	1	2	0	0		0				1	15				0	0
1035	0	2	0	0		0				1	16				0	0
1036	0	2	0	0		0				1	71				0	0
1037	0	2	0	0		0									0	0
1038	1	1	0	0		0				0	3				0	0
1039	0	2	0	0		0				1	20				0	0
1040	1	2	0	0		0				1	19				0	1
1041	1	2	1	0		800	33.25	33.72	33.09	1	104				1	0
1042	1	2	1	1	1	0				1	166				0	0
1043	0	2	1	1	1	250	33.43	33.59	32.53	1	124				0	0
1044	0	1	0	0		0				0	2				0	0
1045	0	3	1	1	1	0				1	164				0	0
1046	1	2	0	0		0				1	174				0	0
1047	0	3	1	1	0	1150	30.98	31.86	31.58	1	60				0	0
1048	1	2	1	1	1	30700	25.52	25.78	24.69	1	46				0	0
1049	0	3	0	0		0				0	7				0	0
1050	1	2	1	0		5	33.82	35.25	33.84	1	69				0	0
1051	1	2	0	0		0				1	68				0	0
1052	1	3	1	1	1	0				1	25				1	0
1053	1	2	1	1	0	0				1	99				0	0
1054	0	2	0	0		0				1	39				0	0
1055	0	2	0	0		0				0	12				0	0
1056	1	2	1	0		600	35	35.05	34.6	1	61				0	0
1057	1	2	1	1	0	0				1	188				1	0
1058	1	3	1	0		1500	30.06	30.31	29.83	1	126				0	0
1059	0	2	0	0		0				1	33				0	0
1060	1	2	0	0		0	40			1	34				0	0
1061	0	3	0	0		0				1	71				0	0
1062	1	2	1	1	1	0				1	61				0	0
1063	0	2	1	1	1	0				0	1				0	0
1064	0	2	0	0		0				0	3				0	0
1065	1	2	1	1	1	0				1	20				0	0
1066	1	2	0	0		0				1	16				0	0
1067	1	2	0	0		0				1	42				0	0
1068	1	2	0	0		0				0	8				0	0
1069	1	2	1	1	0	0				1	103				0	0
1070	0	2	0	0		0				0	4				0	0
1071	0	2	0	0		0				0	4				0	0
1072	1	3	1	0		4				1	85				0	0
1073	1	1	0	0		0				0	6				0	0
1074	0	2	1	1	0	0				0	4				1	0
1075	0	2	1	1	0	2300	31.43	31.9	31.07	1	123				0	0
1076	1	2	0	0		0				0	11				0	0
1077	1	1	0	0		0				0	0				0	0
1078	1	3	0	0		0				1	21				0	0
1079	0	3	0	0		0	40			1	22				0	0
1080	0	3	0	0		0				0	9				0	0
1081	0	2	0	0		0				1	72				0	0
1082	0	3	1	1	0	0				1	91				0	0
1083	1	2	1	1	1	0				1	118				0	0
1084	0	3	1	1	0	0				1	85				0	0
1085	0	3	0	0		0				1	41				0	0
1086	1	2	1	1	1	1050	30.6	30.44	30.78	1	69				0	0
1087	1	2	0	0		0				1	36				0	0
1088	0	2	1	0		1150	31.85	32.06	31.9	1	48				0	0
1089	1	3	0	0		0				0	7				0	0
1090	1	2	0	0		0				0	12				0	0
1091	1	3	0	0		0				0	2				0	0
1092	1	2	1	1	0	550	29.98	30.31	29.25	1	150				0	0
1093	1	2	0	0		0				1	52				0	0
1094	1	3	0	0		0				1	20				1	0
1095	1	2	1	1	1	0				1	33				0	0
1096	0	3	0	0		0				1	38				0	0
1097	0	3	0	0		0				0	10				0	0
1098	0	2	0	0		0				0	5				0	0
1099	1	1	0	0		0				0	2				0	0
1100	0	2	0	0		0				0	4				0	0
1101	0	3	1	1	0	0				0	13				0	0
1102	1	2	1	0		650	29.88	29.72	29.93	1	29				0	0
1103	1	3	0	0		0				0	4				0	0
1104	1	3	1	0		150	32.11	32.51	32.08	1	112				0	0
1105	1	2	0	0		0			40	1	62				0	0
1106	0	3	0	0		0				1	78				0	1
1107	0	2	0	0		0				0	9				0	0
1108	0	2	0	0		0				0	13				1	0
1109	1	2	0	0		0				1	15				0	0
1110	1	1	0	0		0				0	7				0	0
1111	1	2	0	0		0				1	40				0	0
1112	1	2	1	0		450	36.65	37.93	38.76	1	144				1	0
1113	1	2	0	0		0			40	1	72				1	0
1114	1	3	1	0		9				1	187				0	1
1115	1	2	1	0		6250	29.31	28.21	28.81	1	159				0	0
1116	1	2	0	0		0				1	91				0	0
1117	0	2	0	0		0				1	26				1	0
1118	0	3	1	1	0	0				0	4				0	0
1119	0	2	1	1	1	0				1	34				0	0
1120	0	3	0	0		0				0	6				0	0
1121	0	3	0	0		0				0	3				0	0
1122	1	3	0	0		0				0	13				0	0
1123	1	2	0	0		0				1	102				0	0
1124	1	2	0	0		0				0	5				1	0
1125	0	3	1	1	0	0				1	53				0	0
1126	1	2	0	0		0				1	84				0	0
1127	0	3	1	1	0	0				0	13				0	0
1128	1	3	0	0		0				0	7				0	0
1129	1	2	1	1	1	0				1	58				0	0
1130	0	2	0	0		0				1	26				1	0
1131	1	2	1	1	1	0				1	64				0	0
1132	1	2	1	1	1	0				1	159				0	0
1133	1	3	1	1	1	0		40		1	54				0	0
1134	0	3	1	1	0	0				1	172				0	0
1135	0	3	0	0		0				0	3				0	0
1136	1	2	1	0		2250	32.03	32.28	32.04	1	55				0	0
1137	1	3	1	1	1	1850	30.77	31.51	30.86	1	89				0	0
1138	1	3	1	1	0	30				1	92				0	0
1139	0	2	1	1	0	0				1	32				1	0
1140	0	1	0	0		0		38.06		0	8				0	0
1141	0	1	0	0		0				0	9				0	0
1142	0	2	0	0		0				1	121				0	0
1143	0	2	1	1	0	0				1	98				0	0
1144	0	1	0	0		0				1	32				0	0
1145	1	2	0	0		0				1	66				0	0
1146	0	2	1	1	1	0				1	99				0	0
1147	1	2	1	1	1	0				1	27				0	0
1148	0	2	0	0		0				1	42				0	0
1149	0	2	0	0		0				0	5				0	0
1150	0	2	1	1	1	0				1	84				0	0
1151	0	2	1	1	0	0				1	33				0	0
1152	0	2	1	1	1	0				1	118				0	0
1153	0	1	0	0		0				1	164				0	0
1154	1	1	1	1	1	0			40	0	10				0	0
1155	1	1	1	0		100				1	43				0	0
1156	0	1	0	0		0				1	96				0	0
1157	1	2	0	0		0				1	90				0	0
1158	1	2	0	0		0				0	5				0	0
1159	1	2	1	1	0	0				1	31				0	0
1160	1	2	0	0		0				1	120				0	0
1161	1	2	0	0		0				1	29				0	0
1162	1	2	0	0		0				1	51				0	0
1163	0	2	0	0		0				1	65				0	0
1164	0	2	0	0		0				0	6				0	0
1165	1	2	0	0		0				1	25				0	0
1166	1	2	0	0		0				0	9				0	0
1167	1	2	1	0		450	33.72	34.52	33.66	1	64				0	0
1168	1	2	1	1	0	3200	30.55	31.49	30.34	1	37				0	0
1169	1	2	0	0		0				1	59				0	0
1170	1	2	0	0		0				1	48				1	0
1171	1	2	1	1	1	0				1	24				0	0
1172	0	2	0	0		0				0	7				1	0
1173	0	3	0	0		0				1	104				0	0
1174	1	2	0	0		0				1	66				0	0
1175	0	2	0	0		0				1	18				0	0
1176	0	2	1	1	1	0				1	122				0	0
1177	0	2	0	0		0				0	10				0	0
1178	1	2	0	0		0				1	28				0	0
1179	0	2	1	1	1	0				1	19				0	0
1180	0	2	0	0		0				1	30				0	0
1181	1	2	1	1	0	0				0	13				1	0
1182	1	2	0	0		0				1	26				1	0
1183	0	1	0	0		0				0	3				1	0
1184	0	3	0	0		0				1	45				0	0
1185	1	3	0	0		0				0	8				0	0
1186	1	2	1	1	0	0				1	28				0	0
1187	1	2	1	1	0	1				1	42				0	1
1188	0	3	1	0		5350	36.61	36.87	35.73	1	91				0	0
1189	1	2	1	1	1	3800	31.51	31.45	30.66	1	112				0	0
1190	1	2	1	1	1	0				0	11				0	0
1191	1	3	0	0		0				1	51				0	0
1192	1	2	1	1	1	350				1	117				1	0
1193	1	2	0	0		0				1	68				0	0
1194	1	2	0	0		0				0	8				0	0
1195	1	2	1	1	1	0				1	57				0	0
1196	1	2	0	0		0				1	21				0	0
1197	1	2	0	0		0		40		1	45				0	0
1198	1	3	0	0		0				1	92				0	0
1199	0	2	1	1	1	0				1	83				0	0
1200	0	2	1	1	1	0				1	54				0	0
1201	0	3	0	0		0		38.06		1	79				0	0
1202	0	3	0	0		0				1	88				0	0
1203	0	3	0	0		0		24.20		0	11				0	0
1204	0	2	0	0		0				1	47				0	0
1205	0	2	0	0		0		39.19		1	71				0	0
1206	0	2	0	0		0				1	73				0	0
1207	0	2	0	0		0				1	59				0	0
1208	1	2	0	0		0				1	167				0	0
1209	0	2	1	1	0	0				1	21				0	0
1210	0	2	0	0		0				0	3				0	0
1211	0	2	0	0		0		23.2	19.81	1	58				0	0
1212	1	2	0	0		0				1	87				1	0
1213	0	2	0	0		0				1	71				0	0
1214	0	2	0	0		0				0	0				0	0
1215	0	3	0	0		0				1	56				0	0
1216	1	2	0	0		0				1	63				0	0
1217	0	2	0	0		0			40	0	9				0	0
1218	0	1	0	0		0				1	29				0	0
1219	1	2	0	0		0				1	45				0	0
1220	0	1	0	0		0				1	21				0	0
1221	1	2	0	0		0				1	25				0	0
1222	1	1	0	0		0				1	18				0	0
1223	0	2	1	1	1	0				1	32				0	0
1224	0	2	1	1	0	0		40		1	29				0	0
1225	0	2	0	0		0				1	39				0	0
1226	1	2	0	0		0				1	70				0	0
1227	1	2	0	0		0				1	47				0	0
1228	1	3	1	1	1	0				1	58				0	0
1229	1	2	0	0		0				1	115				0	0
1230	1	2	0	0		0				1	63				0	0
1231	1	2	0	0		0				1	39				0	0
1232	0	2	1	1	1	450	35.8	36.65	35.61	1	30				0	0
